# Supplementary material for: Variation for N Uptake System in Maize: Genotypic Response to N Supply
Source: Front Plant Sci. 2015 Nov 9;6:936. doi: 10.3389/fpls.2015.00936 (PMC4637428; doi:10.3389/fpls.2015.00936)
Supplement: Supplementary file 1 [file DataSheet1.XLSX]

## Sheet: correlations
Pearsons correlation coefficients between measured parameters for the subset of lines used in the transcript analysis
Cells highlighted green have coefficients greater than 0.75
Cells highlighted red have coefficients less than 0.-75
RAT refers to the ratio of each parameter between 0.5 mM and 2.5 mM treatments
	ZmNRT2.2 @ 0.5	ZmNRT2.2 @ 2.5	NRT2.2rat	ZmNRT2.1 @ 0.5	ZmNRT2.1 @ 2.5	NRT2.1rat	ZmNRT3.1a @ 0.5	ZmNRT3.1a @ 2.5	nrt3.1 rat	AMT1:A @ 0.5	AMT1:A @ 2.5	AMT1RAT	AMT1:2 @ 0.5	AMT1:2 @ 2.5	AMT12RAT	NRT1.1A @ 0.5	NRT1.1A @ 2.5	NRT1.1RAT	ZmNRT1.2 @ 0.5	ZmNRT1.2 @ 2.5	NRT1.2RAT	ZmNRT2.3 @ 0.5	ZmNRT2.3 @ 2.5	NRT2.3RAT	ZmNRT1.1b @ 0.5	ZmNRT1.1b @ 2.5	NRT1.1BRAT	ZmNRT3.2 @ 0.5	ZmNRT3.2 @ 2.5	NRT3.2RAT	ZmNRT1.1D @ 0.5	ZmNRT1.1D @ 2.5	NRT1.1DRAT	ZmNRT3.1B @ 0.5	ZmNRT3.1B @ 2.5	NRT3.1BRAT	ZmNRT1.4B @ 0.5	ZmNRT1.4B @ 2.5	NRT1.4BRAT	ZmNRT1.5B @ 0.5	ZmNRT1.5B @ 2.5	NRT1.5BRAT	ZmNRT1.3 @ 0.5	ZmNRT1.3 @ 2.5	NRT1.3RAT	ZmNRT2.5 @ 0.5	ZmNRT2.5 @ 2.5	NRT2.5RAT	Zm1.5A @ 0.5 mM
ZmNRT2.2 @ 0.5	1
ZmNRT2.2 @ 2.5	0.96665	1
NRT2.2rat	-0.143214	-0.355809	1
ZmNRT2.1 @ 0.5	0.714571	0.664255	-0.136526	1
ZmNRT2.1 @ 2.5	0.700255	0.718876	-0.350361	0.913039	1
NRT2.1rat	0.0175052	-0.106849	0.447153	0.110615	-0.277279	1
ZmNRT3.1a @ 0.5	0.77575	0.845493	-0.270713	0.436939	0.454436	0.00487363	1
ZmNRT3.1a @ 2.5	0.748931	0.842608	-0.351725	0.375002	0.426184	-0.0538099	0.992267	1
nrt3.1 rat	-0.290352	-0.401288	0.518042	0.131691	0.0170016	0.268538	-0.350576	-0.433637	1
AMT1:A @ 0.5	-0.594213	-0.570681	0.0728093	-0.552053	-0.451228	-0.388914	-0.390975	-0.366763	-0.0357052	1
AMT1:A @ 2.5	-0.510764	-0.562174	0.29211	-0.329772	-0.348034	-0.18337	-0.468784	-0.476749	-0.0485049	0.78554	1
AMT1RAT	0.0394804	0.199508	-0.382346	-0.165351	0.0185615	-0.333181	0.476902	0.523	-0.17485	0.316619	-0.224739	1
AMT1:2 @ 0.5	0.24369	0.184218	0.0939196	-0.0111879	0.0701759	-0.227901	0.0933612	0.0779544	0.0939859	-0.324652	-0.345072	-0.207568	1
AMT1:2 @ 2.5	0.431865	0.405447	-0.00956818	0.0999284	0.244295	-0.379836	0.312808	0.300174	0.0112935	-0.333506	-0.406739	-0.0336949	0.94431	1
AMT12RAT	-0.551397	-0.585633	0.247247	-0.330245	-0.441473	0.415132	-0.501551	-0.503951	0.43885	-0.228376	-0.20672	-0.2847	0.25202	-0.0232796	1
NRT1.1A @ 0.5	-0.220619	-0.185524	-0.237881	-0.00188336	0.1667	-0.475773	-0.280604	-0.284594	0.45289	0.327687	-0.0754059	0.297861	0.178326	0.226654	-0.037727	1
NRT1.1A @ 2.5	-0.169615	-0.0998391	-0.448134	0.238423	0.285836	-0.161142	-0.162494	-0.158914	0.230023	0.0130508	-0.279815	0.282035	0.00640651	-0.0221132	0.211094	0.675908	1
NRT1.1RAT	-0.351437	-0.336735	0.092097	-0.49379	-0.260008	-0.601702	-0.330782	-0.310796	0.221168	0.660037	0.36909	0.224382	0.137524	0.204575	-0.216982	0.606607	-0.113241	1
ZmNRT1.2 @ 0.5	-0.117341	-0.0775313	-0.298945	0.328521	0.437186	-0.358025	-0.238728	-0.261505	0.4767	0.0860237	-0.0988179	0.100942	-0.0288203	0.0493552	-0.0922578	0.860228	0.74658	0.289146	1
ZmNRT1.2 @ 2.5	-0.0139474	-0.0177861	-0.121043	0.383403	0.474032	-0.356779	-0.219661	-0.259628	0.48951	0.0992443	0.0213316	-0.0224465	-0.0568701	0.0623522	-0.267135	0.774549	0.527129	0.362252	0.947756	1
NRT1.2RAT	-0.214879	-0.100829	-0.545165	0.0654884	0.148991	-0.09939	-0.0953451	-0.073763	0.292552	-0.212428	-0.509941	0.22484	0.243599	0.173217	0.481327	0.582873	0.788435	-0.0601704	0.572016	0.302123	1
ZmNRT2.3 @ 0.5	0.869176	0.895938	-0.238222	0.458559	0.51096	-0.0783932	0.891294	0.886477	-0.335082	-0.540577	-0.615042	0.295885	0.460949	0.62327	-0.35321	-0.200926	-0.127382	-0.292142	-0.246844	-0.243745	-0.00460917	1
ZmNRT2.3 @ 2.5	0.736281	0.829424	-0.341272	0.396272	0.523904	-0.220858	0.918564	0.928545	-0.333756	-0.47114	-0.559542	0.439284	0.337929	0.536149	-0.348394	-0.204529	-0.113016	-0.251435	-0.197994	-0.215057	0.0531248	0.932389	1
NRT2.3RAT	0.598388	0.443019	0.214138	0.309673	0.133167	0.321036	0.164459	0.125299	-0.166197	-0.259753	-0.168791	-0.324029	0.16642	0.195689	-0.362102	-0.105262	-0.208533	-0.130517	-0.140736	0.00397495	-0.382228	0.32146	-0.00903232	1
ZmNRT1.1b @ 0.5	0.101416	0.109427	-0.00260443	0.0320499	0.0123947	-0.0807628	0.075651	0.0701496	-0.371883	-0.1406	0.229654	-0.374196	-0.0125093	0.0690241	-0.295319	-0.352634	-0.253632	-0.207045	-0.0656498	0.0804683	-0.375824	-0.0279003	0.0286026	0.0951083	1
ZmNRT1.1b @ 2.5	0.0153529	0.0334616	-0.0908165	-0.0832734	-0.0892	-0.0761891	-0.0595807	-0.047086	-0.415555	-0.1558	0.211883	-0.479355	0.0277859	0.0646143	-0.193459	-0.33879	-0.279912	-0.15548	-0.091549	0.029607	-0.294266	-0.109172	-0.0765418	0.116658	0.958217	1
NRT1.1BRAT	-0.0460057	-0.0243559	0.0321138	-0.0228115	0.0654446	-0.303278	0.218294	0.195702	0.279437	0.612012	0.247737	0.645626	-0.127414	-0.00599786	-0.380531	0.501736	0.133813	0.556159	0.265652	0.266818	0.0194027	0.0667176	0.124259	-0.166984	-0.499474	-0.621156	1
ZmNRT3.2 @ 0.5	-0.0851279	-0.164289	0.491562	-0.139662	-0.351743	0.771956	-0.161694	-0.157257	0.050106	-0.0563925	-0.0756255	-0.022383	-0.534994	-0.642187	0.241949	-0.439044	-0.252394	-0.295516	-0.466346	-0.446444	-0.398619	-0.233355	-0.334997	0.239316	-0.475573	-0.408516	-0.139023	1
ZmNRT3.2 @ 2.5	0.119616	0.0353192	0.288201	0.157873	-0.0494852	0.625262	0.0126657	-0.00595289	0.158193	-0.0912865	-0.126805	0.0518529	-0.49103	-0.551183	0.0949547	-0.275076	-0.152937	-0.27145	-0.30096	-0.291275	-0.214852	-0.0475982	-0.168354	0.301562	-0.583565	-0.582742	0.0911143	0.958133	1
NRT3.2RAT	-0.44786	-0.432554	-0.00327991	-0.512747	-0.638442	0.564521	-0.307612	-0.280023	-0.186414	-0.23265	0.0702601	-0.470611	-0.0795755	-0.268111	0.554275	-0.511023	-0.247358	-0.353569	-0.397029	-0.449816	0.106568	-0.372276	-0.338903	-0.155615	0.425615	0.57475	-0.676102	0.168371	-0.0908464	1
ZmNRT1.1D @ 0.5	-0.346473	-0.485924	0.65905	-0.142701	-0.321483	0.1839	-0.335619	-0.40862	0.34866	0.531336	0.700477	-0.214759	-0.257992	-0.285605	-0.140673	0.0514669	-0.131844	0.232274	0.0958051	0.263772	-0.486873	-0.513819	-0.544274	0.105777	0.306552	0.180732	0.277497	0.0139735	-0.0381626	-0.0783643	1
ZmNRT1.1D @ 2.5	-0.234911	-0.267105	0.165022	-0.386677	-0.368563	-0.201198	-0.329626	-0.306183	-0.398131	0.51142	0.524416	-0.047206	-0.238234	-0.2142	-0.322928	-0.0301122	-0.0762651	0.211494	-0.0577711	0.0537685	-0.509857	-0.387005	-0.438829	0.244594	0.507981	0.476282	-0.114559	0.0615074	-0.199116	0.0256093	0.545959	1
NRT1.1DRAT	-0.0682366	-0.163206	0.535656	0.215238	0.102234	0.219132	0.0651959	-0.0213989	0.714351	-0.0161036	0.156541	-0.125703	0.14043	0.0982915	0.222263	-0.00669487	-0.184503	0.0709597	0.019026	0.0808655	-0.0292536	0.00387668	0.078913	-0.297356	-0.247847	-0.358862	0.404107	-0.196637	0.0857138	-0.298491	0.324702	-0.557408	1
ZmNRT3.1B @ 0.5	0.149983	0.163756	-0.164971	0.191773	0.0929378	0.135075	0.240986	0.216353	-0.126008	-0.0247777	0.29591	-0.303107	-0.162909	-0.111259	-0.354784	-0.265177	-0.395723	-0.0624263	-0.0956373	0.00758531	-0.190626	0.0554585	0.0850166	0.0849174	0.382255	0.428778	0.0112278	-0.281125	-0.165498	0.36835	0.127485	-0.203343	0.231413	1
ZmNRT3.1B @ 2.5	0.177943	0.0815904	0.485064	0.300002	0.130271	0.233457	0.295973	0.204192	0.304014	0.0239742	0.364847	-0.209693	-0.0862147	-0.00526527	-0.307331	-0.257625	-0.418364	-0.0452268	-0.0766106	0.123874	-0.467195	0.0795533	0.126728	0.0392849	0.375464	0.213968	0.266967	-0.423013	-0.092928	-0.103035	0.618583	-0.0815497	0.694636	0.599645	1
NRT3.1BRAT	-0.251878	-0.137386	-0.702919	0.0875953	0.106219	-0.00121643	-0.244718	-0.192673	-0.157551	-0.0390337	-0.125458	0.00252901	-0.192119	-0.31743	0.299157	0.206028	0.616295	-0.291607	0.289652	0.0428407	0.686999	-0.217931	-0.197333	-0.242808	-0.265725	-0.12053	-0.193528	0.0234224	0.0441884	0.334062	-0.469787	-0.248208	-0.341801	0.0465928	-0.566448	1
ZmNRT1.4B @ 0.5	-0.285329	-0.301489	0.33412	-0.330771	-0.493614	0.662529	-0.157367	-0.161295	0.347635	-0.339358	-0.377484	-0.0622437	-0.177617	-0.280523	0.605882	-0.250057	-0.172098	-0.198633	-0.240128	-0.279949	0.105944	-0.22943	-0.212303	-0.0933388	-0.142324	-0.0760181	-0.334442	0.611761	0.425568	0.568081	-0.0705384	-0.21302	0.0850323	-0.174731	-0.103707	-0.0892008	1
ZmNRT1.4B @ 2.5	-0.441807	-0.432694	0.21391	-0.523885	-0.602407	0.446319	-0.380044	-0.335947	0.00895701	-0.0754656	-0.172078	0.0090601	-0.308734	-0.453669	0.585722	-0.297453	-0.0944591	-0.172594	-0.360162	-0.441323	0.00169207	-0.395952	-0.383644	-0.13468	-0.192822	-0.099906	-0.41522	0.776071	0.478385	0.512204	-0.12794	0.138513	-0.287155	-0.483944	-0.489401	0.0910485	0.807387	1
NRT1.4BRAT	0.283979	0.213489	0.321523	0.369263	0.216276	0.298104	0.349166	0.256176	0.509258	-0.320589	-0.158017	-0.147813	0.126842	0.235565	-0.149933	0.0581509	-0.138656	-0.0384589	0.242004	0.379052	-0.0461413	0.210737	0.215602	0.149304	0.304601	0.19267	0.149023	-0.432345	-0.164086	-0.0136696	0.360764	-0.288943	0.567451	0.474428	0.780062	-0.47117	0.175472	-0.402483	1
ZmNRT1.5B @ 0.5	-0.417204	-0.415315	0.35705	-0.238618	-0.437064	0.599512	-0.117611	-0.137201	0.211606	-0.0283065	0.288224	-0.162801	-0.568206	-0.632606	0.304027	-0.55689	-0.357063	-0.323046	-0.332119	-0.277937	-0.303897	-0.443012	-0.269221	-0.377844	0.305967	0.260691	-0.225936	0.4716	0.24451	0.718251	0.371405	-0.030832	0.359387	0.298042	0.435316	-0.139081	0.639807	0.480887	0.308147	1
ZmNRT1.5B @ 2.5	-0.43332	-0.487028	0.524264	-0.496933	-0.712539	0.77115	-0.272726	-0.283204	0.328186	-0.1046	-0.0196346	-0.148166	-0.365135	-0.493491	0.531974	-0.419628	-0.34077	-0.188062	-0.40777	-0.380939	-0.217029	-0.433006	-0.411746	-0.0825289	-0.0217353	0.0184937	-0.285461	0.707426	0.488692	0.62481	0.255622	0.0637041	0.151036	-0.0778872	0.082899	-0.203535	0.942937	0.822671	0.151682	0.795244	1
NRT1.5BRAT	0.164968	0.318633	-0.443479	0.440205	0.569405	-0.354125	0.396538	0.417231	-0.329446	-0.0433828	0.12502	0.267039	-0.448286	-0.281204	-0.388443	-0.231208	0.0304984	-0.26711	0.0892298	0.0900877	-0.0550767	0.142013	0.427264	-0.526324	0.298531	0.166811	0.067854	-0.232583	-0.163933	-0.150365	-0.18767	-0.334501	0.0915368	0.279408	0.236602	0.153369	-0.32401	-0.279342	-0.00317652	0.264652	-0.281193	1
ZmNRT1.3 @ 0.5	-0.0140862	-0.176904	0.678873	0.187877	0.010421	0.191102	-0.164976	-0.250364	0.285143	0.0610494	0.396423	-0.40438	-0.00287974	-0.0117058	-0.081796	-0.131843	-0.0944375	-0.120409	0.0693809	0.255252	-0.484001	-0.22026	-0.266578	0.194699	0.529276	0.355082	-0.0847891	-0.221515	-0.15912	-0.177719	0.811031	0.474651	0.295019	-0.0341597	0.609956	-0.554719	-0.101713	-0.172664	0.426183	0.282453	0.127449	-0.0504332	1
ZmNRT1.3 @ 2.5	-0.0430676	-0.189691	0.641682	0.151033	-0.00558327	0.119733	-0.129938	-0.208053	0.189717	0.164264	0.520982	-0.363151	-0.0344369	-0.0419195	-0.134904	-0.20164	-0.153337	-0.108325	-0.0153612	0.168102	-0.543647	-0.213023	-0.227415	0.107079	0.541965	0.359003	-0.0221977	-0.426825	-0.197662	-0.258066	0.822533	0.487321	0.326636	0.0343947	0.656327	-0.540502	-0.210543	-0.23682	0.358373	0.313138	0.061587	0.0664573	0.978417	1
NRT1.3RAT	-0.186806	-0.229603	0.359282	-0.231766	-0.336258	0.507006	-0.242118	-0.24558	0.400735	-0.346577	-0.488342	-0.0153114	-0.0875814	-0.165837	0.551609	-0.023449	0.0145314	-0.101251	-0.0485361	-0.08105	0.136933	-0.203275	-0.244555	0.053398	-0.254248	-0.207852	-0.307235	0.620781	0.464859	0.255408	-0.0987938	-0.0881749	-0.0572796	-0.514858	-0.314051	-0.130295	0.896879	0.815367	0.0435013	0.332546	0.765742	-0.429514	-0.0403933	-0.193587	1
ZmNRT2.5 @ 0.5	0.0323347	0.139957	-0.35819	-0.332515	-0.260066	0.0158121	0.295577	0.348235	-0.292489	-0.357358	-0.473484	0.116003	0.523044	0.460385	0.38265	-0.205537	-0.111091	-0.139271	-0.382705	-0.546656	0.406562	0.419829	0.450221	-0.196676	-0.0384109	0.0918119	-0.273166	-0.240567	-0.29375	0.553321	-0.641805	-0.424167	-0.107589	0.109676	-0.289478	0.212091	0.251016	0.136529	-0.0729674	-0.0640443	0.0540156	-0.142859	-0.58489	-0.564593	0.0528799	1
ZmNRT2.5 @ 2.5	0.346379	0.435426	-0.220169	-0.0973644	0.0523601	-0.154057	0.557444	0.591818	-0.176178	-0.465202	-0.664854	0.332881	0.631026	0.685434	0.181839	-0.117964	-0.132959	-0.0568242	-0.307827	-0.408582	0.290025	0.716663	0.762795	-0.149468	-0.146865	-0.126872	-0.0624155	-0.271795	-0.235346	0.019301	-0.674927	-0.498135	0.0443309	-0.146889	-0.198173	-0.133377	0.164352	0.0104839	0.0493675	-0.244616	-0.101983	-0.0269498	-0.46686	-0.466654	0.119469	0.827286	1
NRT2.5RAT	-0.38462	-0.322575	-0.409221	-0.26056	-0.375935	0.202264	-0.258389	-0.216569	-0.417863	0.321096	0.305972	-0.0288177	-0.395296	-0.522046	0.0734147	-0.072945	0.292558	-0.251256	-0.0464193	-0.188769	0.176136	-0.386177	-0.427501	0.0114352	0.123265	0.227324	-0.168651	0.142051	0.0179782	0.514654	0.0778657	0.338378	-0.499288	0.232345	-0.278956	0.669688	-0.0741446	0.161435	-0.391275	0.130509	0.068333	-0.0481217	-0.179039	-0.129699	-0.225737	0.0788426	-0.414116	1
Zm1.5A @ 0.5 mM	-0.642445	-0.571562	-0.0569718	-0.505467	-0.458451	0.0368205	-0.466496	-0.421958	0.19753	0.241618	-0.145167	0.370136	-0.200287	-0.309834	0.551352	0.359965	0.550441	0.0963721	0.237374	0.0392945	0.474251	-0.487532	-0.416678	-0.397347	-0.335892	-0.301962	-0.00484773	0.317258	0.119808	0.144361	-0.0342131	0.192361	-0.288976	-0.709548	-0.62026	0.317738	0.458057	0.687296	-0.420174	0.117464	0.398783	-0.234655	-0.162835	-0.226068	0.590646	0.0212396	-0.0559753	0.2582	1
Zm1.5A @ 2.5 mM	-0.389993	-0.394247	0.145234	-0.473027	-0.515074	0.153322	-0.383679	-0.344636	-0.184111	0.302006	0.0810329	0.202335	-0.354802	-0.423964	0.179306	-0.000774839	0.211331	-0.0290573	-0.0909157	-0.14494	-0.115899	-0.42477	-0.474728	0.0818908	-0.00540085	-0.0080907	-0.166689	0.676538	0.260063	0.148279	0.227069	0.687129	-0.576571	-0.647883	-0.495025	0.0304816	0.31726	0.698597	-0.497041	0.159507	0.543853	-0.384462	0.150207	0.100087	0.49032	-0.244743	-0.308875	0.373628	0.746872
NRT1.5ARAT	-0.401557	-0.267222	-0.359911	-0.422568	-0.197265	-0.463407	-0.0929033	-0.0515092	0.156256	0.286764	0.05048	0.251835	0.267277	0.265772	0.164331	0.429092	0.0535988	0.584805	0.215965	0.102882	0.488319	-0.092344	0.0758574	-0.575125	-0.227159	-0.110483	0.341923	-0.546946	-0.464326	0.136341	-0.262931	-0.391643	0.220081	0.254023	-0.0885634	0.212059	-0.0457852	-0.197088	0.0320786	-0.111395	-0.181215	0.0336659	-0.547772	-0.494026	-0.209839	0.51474	0.377942	-0.0321523	0.0757767
SHOOT biomass 0.5	0.115491	0.113534	0.0970814	0.151259	0.154305	-0.0262945	0.0737138	0.0434492	0.143495	-0.141313	0.177753	-0.352507	-0.165039	-0.0297904	-0.348154	-0.129948	-0.491643	0.183958	0.114819	0.328904	-0.32186	-0.0899164	0.0113595	0.014962	0.538974	0.550774	-0.113206	-0.261615	-0.239318	0.20955	0.218913	-0.0588051	0.247275	0.692853	0.600582	-0.357766	0.0852137	-0.272299	0.637026	0.390359	0.119913	0.281963	0.204267	0.18891	-0.0931963	-0.134727	-0.14673	-0.28188	-0.544659
SHOOTbiomass2.5	0.0790925	0.205587	-0.515784	0.106235	0.224323	-0.278592	0.225064	0.238653	-0.0495593	-0.0566741	-0.0197161	0.0170058	-0.0622598	0.0857476	-0.352655	0.201069	-0.064352	0.23078	0.340398	0.369706	0.222529	0.0698359	0.205657	-0.170189	0.318536	0.392535	0.0796882	-0.586396	-0.448527	0.199212	-0.166874	-0.269874	0.0309162	0.748317	0.264524	0.154346	-0.129646	-0.455274	0.447083	0.0593053	-0.25099	0.373856	-0.308917	-0.294721	-0.345378	0.235859	0.0903151	0.0538656	-0.389717
ROOTbiomass 0.5	-0.633016	-0.53582	0.0828124	-0.743525	-0.576399	-0.303364	-0.307537	-0.264484	0.0762178	0.505707	0.362574	0.222846	-0.223817	-0.17928	0.0398177	0.1264	-0.280444	0.628841	0.00970078	0.052985	-0.112649	-0.496336	-0.275991	-0.528276	0.187984	0.231729	0.160811	-0.114234	-0.309324	0.284707	0.247171	0.277714	0.0107792	0.0544217	0.0521961	-0.270155	0.301724	0.289335	0.0306272	0.43815	0.400086	0.0619379	-0.0564246	-0.0292467	0.173841	0.073708	-0.0103725	-0.0514638	0.319723
ROOTbiomass2.5	-0.35165	-0.159172	-0.398383	-0.5981	-0.297781	-0.574201	-0.0517131	0.0424344	-0.383791	0.359219	0.133357	0.425864	-0.222181	-0.0979732	-0.181118	0.0775835	-0.155402	0.472276	-0.0108483	-0.0285093	-0.0100896	-0.194587	0.046632	-0.505058	0.22577	0.290169	0.0329088	-0.24524	-0.383893	0.194486	-0.193424	0.286535	-0.395414	-0.0213255	-0.28382	-0.0217009	0.0664842	0.229029	-0.280652	0.142603	0.0528144	0.356399	-0.369511	-0.318957	0.0043201	0.234531	0.191201	0.0459989	0.285454
Root biomassrat	-0.51374	-0.629358	0.754544	-0.319728	-0.485738	0.333628	-0.364792	-0.437471	0.6785	0.290819	0.437346	-0.247973	-0.0714089	-0.157768	0.295817	0.0186912	-0.278217	0.294892	0.00781332	0.124689	-0.233048	-0.511879	-0.461	-0.202403	0.0942039	0.0355874	0.208715	0.0718508	-0.0128356	0.322995	0.751165	0.0563421	0.660163	0.161107	0.622564	-0.495554	0.390761	0.104762	0.541841	0.587797	0.56405	-0.258965	0.549638	0.533162	0.24119	-0.241737	-0.288926	-0.19901	0.0620122
RS0.5	-0.556195	-0.445525	-0.29859	-0.516966	-0.397191	-0.230384	-0.322295	-0.252459	-0.193833	0.394561	0.0132751	0.461345	-0.0719785	-0.172157	0.36933	0.283265	0.578382	0.0564384	0.104554	-0.130518	0.434993	-0.308372	-0.234236	-0.424297	-0.231614	-0.20846	0.0433767	0.0579433	-0.118716	0.0761332	-0.116579	0.320499	-0.444269	-0.6417	-0.67735	0.441971	0.0292171	0.426889	-0.663993	-0.136928	0.0193321	-0.0867408	-0.224517	-0.202474	0.138302	0.152538	0.0265803	0.460362	0.844362
RS2.5	-0.127434	-0.113917	0.149799	-0.506838	-0.426429	-0.0986357	-0.142128	-0.0764539	-0.53431	0.167219	0.0953411	0.131499	-0.116332	-0.130554	0.0162093	-0.381317	-0.269153	-0.00963285	-0.511962	-0.485424	-0.448102	-0.0944854	-0.0997323	0.0574163	0.175582	0.179211	-0.324386	0.742174	0.100963	0.186881	-0.0156373	0.653861	-0.575461	-0.563426	-0.438492	-0.240844	0.158931	0.605531	-0.61371	0.103815	0.474299	-0.164901	0.0728867	0.0891976	0.291933	-0.00273789	0.0508011	0.0692718	0.374092
RS rat	-0.492476	-0.387552	-0.43425	-0.0994772	-0.0327009	-0.199742	-0.229099	-0.216013	0.288176	0.317401	-0.00208509	0.356228	0.00620288	-0.0743718	0.326595	0.65436	0.812172	0.129404	0.589594	0.338469	0.817885	-0.274507	-0.176355	-0.521633	-0.367563	-0.349841	0.37197	-0.34862	-0.250846	-0.0369578	-0.0590119	-0.226938	0.0800934	-0.120451	-0.264003	0.644233	-0.14664	-0.13794	-0.119477	-0.172688	-0.24863	0.035445	-0.274179	-0.257906	-0.161074	0.122138	-0.055745	0.40179	0.513115
NUPT0.5	0.357531	0.319603	0.165637	0.33988	0.370281	-0.0657602	0.0921909	0.0671948	0.0455446	-0.307599	0.0438295	-0.404079	-0.158994	0.000161788	-0.424607	-0.22523	-0.522148	0.0727469	0.049563	0.305026	-0.484896	0.0354797	0.0806035	0.209523	0.482007	0.471716	-0.260332	-0.0554721	-0.0408911	-0.0285562	0.0883619	0.0253834	0.0937273	0.398398	0.421603	-0.442194	0.0391764	-0.165748	0.433824	0.220746	0.0464796	0.299742	0.258216	0.217034	0.0325401	-0.316467	-0.153748	-0.481116	-0.553472
NUPT2.5	0.359274	0.45072	-0.452826	0.26547	0.399745	-0.31625	0.324375	0.331761	-0.0948614	-0.187516	-0.17286	0.0152447	-0.024075	0.19659	-0.557976	0.23127	-0.110561	0.250403	0.380238	0.481064	0.0674548	0.230169	0.292402	0.127397	0.353105	0.402118	0.0392	-0.504464	-0.355532	-0.050236	-0.191065	-0.152111	-0.116598	0.605125	0.215313	-0.0363719	-0.160911	-0.46889	0.477817	-0.134965	-0.319178	0.283571	-0.225193	-0.258791	-0.235224	0.0745395	0.0901642	-0.144161	-0.464072
Nupt rat	-0.0393671	-0.179923	0.750196	-0.024312	-0.139434	0.274307	-0.233455	-0.269688	0.122087	-0.0795951	0.325189	-0.473034	-0.165044	-0.2148	0.0961318	-0.580926	-0.60447	-0.132655	-0.446734	-0.237626	-0.73038	-0.238172	-0.232903	0.0706156	0.27468	0.203901	-0.331123	0.547646	0.271115	0.135007	0.404494	0.271482	0.257304	-0.128841	0.347114	-0.583977	0.261098	0.335289	0.0396771	0.535706	0.502527	0.0461898	0.597413	0.599811	0.280537	-0.403103	-0.257824	-0.389489	-0.155978
NUPTRoot0.5	0.565629	0.501226	0.261052	0.564074	0.525912	0.0717829	0.368589	0.31107	0.130249	-0.522949	-0.1251	-0.366891	0.0317056	0.192917	-0.362417	-0.328188	-0.46818	-0.178965	-0.015347	0.221139	-0.430918	0.323357	0.358358	0.212811	0.479522	0.384802	-0.219198	-0.170509	-0.0665638	-0.121031	0.0837483	-0.176377	0.336054	0.388671	0.625368	-0.541289	0.00947246	-0.320336	0.643871	0.227957	-0.0107243	0.358696	0.401994	0.366642	-0.0237037	-0.217504	0.0445445	-0.620669	-0.675377
NUPTRoot2.5	0.285846	0.288999	-0.123818	0.459886	0.42909	-0.0406023	0.270179	0.212763	0.25517	-0.274492	-0.0419029	-0.260051	0.106886	0.238469	-0.323264	0.161488	-0.0362935	0.021927	0.425099	0.536763	0.094789	0.160792	0.209991	0.0624537	0.451843	0.421875	0.0368212	-0.701378	-0.432662	0.0485771	0.14445	-0.286669	0.342057	0.727283	0.630083	-0.115485	-0.168108	-0.65077	0.815749	0.0897511	-0.267556	0.277044	0.199703	0.172239	-0.324086	-0.0199084	-0.0343064	-0.178744	-0.586533
Nuptroot rat	0.280481	0.212962	0.441743	0.0389833	0.0450957	0.0993885	0.0767825	0.081576	-0.184585	-0.286602	-0.0331721	-0.215062	-0.104511	-0.0537045	-0.0889466	-0.61383	-0.627539	-0.166439	-0.524545	-0.341267	-0.680684	0.122934	0.13149	0.162428	0.211482	0.1619	-0.389013	0.470013	0.306534	-0.0399931	-0.0297291	0.194575	-0.043483	-0.250973	0.0626804	-0.555397	0.249355	0.383577	-0.118271	0.282174	0.342391	0.156634	0.258676	0.248085	0.341092	-0.192542	0.0758951	-0.506595	-0.171233
N%0.5	0.339045	0.337002	0.277674	-0.0583513	0.0212176	-0.0994165	0.333992	0.340206	-0.261061	-0.289697	-0.0747861	-0.0887922	0.0753567	0.231163	-0.287269	-0.520332	-0.703833	0.00427691	-0.428506	-0.219574	-0.618014	0.297461	0.382563	0.0718064	0.553633	0.490235	-0.307405	-0.0362539	-0.168216	0.0670291	0.00212662	0.194007	-0.0194969	0.0672134	0.305824	-0.725762	0.181747	0.0967424	0.251286	0.290754	0.217925	0.246377	0.261224	0.260303	0.149797	0.0738312	0.31895	-0.554948	-0.350645
N%2.5	0.69584	0.713268	-0.158439	0.488474	0.552588	-0.157043	0.529476	0.511935	-0.197667	-0.553577	-0.337736	-0.167046	0.164802	0.393573	-0.539538	-0.156094	-0.294843	-0.119036	0.0948274	0.270673	-0.228518	0.520987	0.531831	0.328902	0.5962	0.553187	-0.270956	-0.385471	-0.321756	-0.0949101	-0.170979	-0.0614439	-0.089197	0.399048	0.345092	-0.369422	-0.124831	-0.410762	0.546148	-0.0830032	-0.25121	0.305674	0.141314	0.0910593	-0.125349	0.0392287	0.241708	-0.425929	-0.62298
N%rat	-0.105264	-0.13204	0.520725	-0.472281	-0.42447	0.00330767	-0.0119198	0.00764089	-0.170982	0.0540549	0.181406	-0.0327947	-0.0249428	-0.00111349	0.0385885	-0.552879	-0.721658	0.128457	-0.628642	-0.475918	-0.660293	-0.046074	0.0441072	-0.120796	0.285287	0.244548	-0.21322	0.327537	0.0289275	0.215482	0.167122	0.33193	0.0340912	-0.208403	0.141597	-0.691254	0.352921	0.455164	-0.0751562	0.514722	0.58698	0.0276191	0.256488	0.286091	0.316215	0.0451813	0.200577	-0.402562	0.0139143
NO3Flux0.5	0.354431	0.514986	-0.831231	0.304904	0.533075	-0.568469	0.428802	0.479077	-0.450613	-0.0818229	-0.132497	0.217647	0.145289	0.280247	-0.425254	0.146939	0.144408	0.031235	0.188268	0.110173	0.322292	0.446316	0.541264	-0.160817	0.0464413	0.102003	0.121412	-0.67759	-0.410481	-0.191129	-0.579466	-0.339756	-0.172455	0.442445	-0.113676	0.437945	-0.60168	-0.610851	-0.101524	-0.4601	-0.772783	0.531808	-0.560721	-0.473561	-0.683687	0.354739	0.315745	0.112348	-0.426979
NO3Flux2.5	0.208507	0.229488	-0.328486	0.65083	0.66756	-0.200716	0.107796	0.0763751	0.07549	-0.14407	0.18627	-0.309655	-0.0266914	0.00606726	-0.221899	0.0468607	0.154544	-0.197913	0.34545	0.360745	0.166456	0.0749016	0.157634	-0.180311	0.154897	0.133747	0.0338255	-0.539208	-0.251191	-0.128737	-0.0695389	-0.398812	0.348992	0.581615	0.376801	0.349521	-0.552897	-0.695458	0.227392	-0.0697022	-0.608031	0.63592	0.0373875	0.108501	-0.663067	-0.154402	-0.207025	0.0200237	-0.576222
NO3rat	0.160028	0.309743	-0.493274	-0.441196	-0.197022	-0.429701	0.362262	0.457502	-0.647627	0.122102	-0.302744	0.620574	0.16534	0.285241	-0.257709	0.0408476	-0.0830312	0.267362	-0.267461	-0.353212	0.0579555	0.413813	0.431127	0.025613	-0.102347	-0.0345678	0.102389	-0.10249	-0.149049	-0.146437	-0.526891	0.161077	-0.608774	-0.228525	-0.550138	0.00996665	-0.0598609	0.148064	-0.432621	-0.42431	-0.196907	-0.0627864	-0.615998	-0.587131	-0.011114	0.527493	0.577948	0.0742174	0.184049
NH4flux0.5	0.124051	0.223742	-0.393516	0.0884668	0.239335	-0.344633	0.299634	0.312478	-0.0315242	-0.0637651	0.0107518	0.00166205	0.249733	0.323851	-0.169263	0.0464317	-0.236634	0.237178	0.0351198	0.0306043	0.203227	0.279678	0.413697	-0.312807	0.0160665	0.0905051	0.194566	-0.627402	-0.397314	0.0872159	-0.346582	-0.577096	0.347486	0.680861	0.275964	0.115944	-0.263673	-0.543927	0.275319	-0.0841136	-0.415553	0.385152	-0.443063	-0.358917	-0.510955	0.461899	0.388564	-0.156203	-0.54945
NH4flux2.5	-0.21201	-0.0360866	-0.712201	-0.0128806	0.193163	-0.446043	-0.000714114	0.0441813	0.00586945	0.0118422	-0.0916584	0.135803	0.124583	0.143877	0.0878603	0.384652	0.335255	0.189952	0.420632	0.261301	0.679742	-0.0219165	0.163418	-0.563215	-0.0531268	0.0606119	0.0895725	-0.714134	-0.507581	0.204309	-0.455794	-0.472094	0.0444185	0.376988	-0.156824	0.582717	-0.204543	-0.331152	0.00718192	-0.146118	-0.423589	0.391653	-0.570026	-0.522961	-0.36195	0.449864	0.252909	0.169706	-0.0122036
NH4fluxrat	0.423721	0.258174	0.675391	0.141285	-0.0474024	0.362027	0.341953	0.278459	-0.0272131	-0.0233963	0.239992	-0.19769	0.0239708	0.0611438	-0.32303	-0.562356	-0.745373	-0.0816364	-0.615222	-0.385099	-0.823851	0.310084	0.177961	0.488555	0.0926903	-0.0195352	0.143217	0.367627	0.361186	-0.20015	0.404446	0.0833256	0.38662	0.237481	0.632047	-0.728861	-0.0204487	-0.142523	0.31736	0.179416	0.184988	-0.133352	0.435983	0.475713	-0.0907706	-0.219791	-0.0342016	-0.344539	-0.606385
NUE0.5	-0.00612914	-0.0629331	0.0611584	0.303251	0.245673	0.0546732	-0.284058	-0.325035	0.340653	-0.0218286	0.281599	-0.534354	-0.27263	-0.237311	-0.239228	0.141291	-0.193321	0.212359	0.376226	0.542529	-0.136898	-0.359021	-0.36793	0.167011	0.198036	0.27391	-0.0510632	-0.0714788	0.0304043	0.0935213	0.246055	-0.105966	0.218022	0.620045	0.386976	0.0166602	-0.0340614	-0.282449	0.420521	0.188573	0.00627119	0.0914549	0.124275	0.0837451	-0.106225	-0.411345	-0.52437	-0.0614362	-0.436895
NUE2.5	-0.156054	-0.0136708	-0.499639	-0.177236	-0.0302909	-0.315383	0.0781706	0.110188	-0.0257681	0.195807	0.0858277	0.162981	-0.121729	-0.00892877	-0.267942	0.306468	-0.0621656	0.443533	0.301039	0.292693	0.258932	-0.0902539	0.0533093	-0.264565	0.121157	0.231056	0.237329	-0.465569	-0.373693	0.220672	-0.136972	-0.21367	-0.00151056	0.651873	0.124859	0.19569	-0.0537586	-0.304258	0.282864	0.0573564	-0.138419	0.21613	-0.455271	-0.428411	-0.274947	0.273613	0.0724864	0.150682	-0.185951
BiomRetention	-0.0186071	-0.166892	0.794272	-0.043047	-0.175583	0.297743	-0.196723	-0.246256	0.199565	-0.0610242	0.328998	-0.475232	-0.170624	-0.177857	-0.0108642	-0.495975	-0.654796	-0.01884	-0.355473	-0.101413	-0.766111	-0.249069	-0.253744	0.160413	0.382276	0.307266	-0.269002	0.452586	0.199875	0.159182	0.530681	0.315564	0.281804	0.00657836	0.489325	-0.712321	0.309968	0.259654	0.265992	0.563951	0.542977	-0.033543	0.666634	0.644372	0.304634	-0.432253	-0.291222	-0.420896	-0.219313
[truncated: 28 more columns]
